# Supplementary material for: Discovery and Extrolite Production of Three New Species of Talaromyces Belonging to Sections Helici and Purpurei from Freshwater in Korea
Source: J Fungi (Basel). 2021 Sep 3;7(9):722. doi: 10.3390/jof7090722 (PMC8471979; doi:10.3390/jof7090722)
Supplement: Supplementary file 1 [file jof-07-00722-s001.zip]

Archive with 1 entries (1 files):
- jof-1269537-supplementary.pdf
